# Supplementary material for: Rational Discovery of Antimicrobial Peptides by Means of Artificial Intelligence
Source: Membranes (Basel). 2022 Jul 14;12(7):708. doi: 10.3390/membranes12070708 (PMC9320227; doi:10.3390/membranes12070708)
Supplement: Supplementary file 1 [file membranes-12-00708-s001.zip]

Archive with 1 entries (1 files):
- membranes-1793185-supplementary.pdf
